# Supplementary material for: Naive Bayes classifiers for verbal autopsies: comparison to physician-based classification for 21,000 child and adult deaths
Source: BMC Med. 2015 Nov 25;13:286. doi: 10.1186/s12916-015-0521-2 (PMC4660822; doi:10.1186/s12916-015-0521-2)
Supplement: Additional file 2: — R code used to produce the results in this study. (ZIP 101 kb) [file 12916_2015_521_MOESM2_ESM.zip]

Archive with 5 entries (5 files):
- AdditionalFile2_vFINAL2/mainMaster.R
- AdditionalFile2_vFINAL2/mainNBC.R
- AdditionalFile2_vFINAL2/mainTariff.R
- AdditionalFile2_vFINAL2/ranID.R
- AdditionalFile2_vFINAL2/README.docx
