# Supplementary material for: Naive Bayes classifiers for verbal autopsies: comparison to physician-based classification for 21,000 child and adult deaths
Source: BMC Med. 2015 Nov 25;13:286. doi: 10.1186/s12916-015-0521-2 (PMC4660822; doi:10.1186/s12916-015-0521-2)
Supplement: Additional file 2: — R code used to produce the results in this study. (ZIP 101 kb) [file 12916_2015_521_MOESM2_ESM.zip › AdditionalFile2_vFINAL2/mainMaster.R]

## mainMaster.R

## Created by Peter Miasnikof, Mireille Gomes, and Vasily Giannakeas

## Description: This code outputs sensitivity, specificity, PCCC, and CSMF accuracy with the
# Tariff method and naive-Bayes classifier (NBC).

## Required Inputs:
# wd - working directory (consisting of all the necessary R functions)
# outdir - output directory
# data - complete dataset
# dataset - dataset name [string]
# idTrain - training observation IDs
# idTest - testing observations IDs
# causeList - Cause of Death numbers in data

rm(list=ls()) # clear all variables

set.seed(1) # set seed

setwd("C:/XX/XX/XX") # set working directory

outdir <- "C:/XX/XX/XX" # Set out directory

data <- read.csv("C:/XX/XX/XX/dataXX.csv", header = T, sep = ",") # load all data
names(data)[1] <- paste("Case ID")
dataset <- "dataXX"

idTrain <- read.csv("C:/XX/XX/XX/iddataXXtrain.csv", header = F, sep = ",")
idTest <- read.csv("C:/XX/XX/XX/iddataXXtest.csv", header = F, sep = ",")

numTrain <- dim(idTrain)[1] # number of training cases
numTest <- dim(idTest)[1] # number of testing cases
causeList <- c(1,2,3,4,5,6,7,8,9,10,11,12,13,14,15) # numbers representing causes of death (COD)
causeTotal <- length(causeList) # total number of causes of death
symTotal <- dim(data)[2] - 2 # total number of symptoms (excluding ID column and COD column)
numLoops <- dim(idTrain)[2] # total number of sampling and training iterations performed

## Source files
source("mainNBC.txt") # Naive Bayes classifier function
source("mainTariff.txt") # Tariff classifier function

## Create cause and symptom lists
causeList <- data.frame(causeList)
names(causeList)[1] <- paste("cause")
symList <- paste("s",1:symTotal,sep="")

## Initialize list variables
NBCout <- list() # initialize list variable for NBC output
length(NBCout) <- numLoops # state dimentions of list variable
Tariffout <- list()
length(Tariffout) <- numLoops

Conout <- list() # develop confusion table list variable (confusion table for each index)
length(Conout) <- 2 # number of algorithms used (NBC, Tariff)

ctsByCauseTest <- as.data.frame(matrix(0, causeTotal, 2)) # cumulative counts by cause for test data
names(ctsByCauseTest)[1:2] <- list("cause","Freq")
ctsByCauseTest[,1] <- causeList

## Sensitivity & Specificity Calculations
resultsNBC <- as.data.frame(matrix(0, numLoops, 8))
names(resultsNBC)[1:8] <- c("FN", "FP", "TN", "TP","Sens","Spec", "PCCC", "CSMF Accuracy")

resultsTariff <- as.data.frame(matrix(0, numLoops, 8))
names(resultsTariff)[1:8] <- c("FN", "FP", "TN", "TP","Sens","Spec", "PCCC", "CSMF Accuracy")

physicianCODDistribution <- as.data.frame(matrix(0, causeTotal, numLoops)) # frequency of testing CODs

for (i in 1:numLoops){ # number of training/testing iterations
  
  print("currentLoopNumber: ")
	print(i)
	
  idTrainTemp <- data.frame(idTrain[,i])
  names(idTrainTemp)[1] <- paste("Case ID")
  
  idTestTemp <- data.frame(idTest[,i])
  names(idTestTemp)[1] <- paste("Case ID")
  
  ## Training and testing data
  idataTrain <- merge(idTrainTemp,data,by=c("Case ID","Case ID"))
	names(idataTrain)[1:2] <- c("Case ID","cause")
	names(idataTrain)[3:dim(idataTrain)[2]] <- symList

	idataTest <- merge(idTestTemp,data,by=c("Case ID","Case ID"))
	names(idataTest)[1:2] <- c("Case ID","cause")
	names(idataTest)[3:dim(idataTest)[2]] <- symList

	## Run NBC method
	NBCout[[i]] <- mainNBC(idataTrain, idataTest, causeList, numTest, causeTotal, numTrain) # run NBC function

	## Run Tariff method
	Tariffout[[i]] <- mainTariff(idataTrain, idataTest, causeList, numTest, causeTotal) # run Tariff function

	nctsByCause <- aggregate(idataTest[,2], by=list(cause=idataTest[,2]), FUN=length) # aggregate CoDs by frequency
	nctsByCause <- merge(nctsByCause, causeList, by = c("cause","cause"), all=TRUE) # merge with causeList
	nctsByCause[is.na(nctsByCause)] <- 0 # set no occurances to zeros
  physicianCODDistribution[,i] <- nctsByCause[,2]
  
	ctsByCauseTest[,2] <- ctsByCauseTest[,2] + nctsByCause[,2] # cumulate frequency of CoDs from each iteration
  
  ## Calculate accuracy measures for each method
  j <- 1
  for (j in 1:2)
  { # number of methods (NBC, Tariff)
    
    if (j == 1)
    {
      datOut <- NBCout      
    } 
    else if ( j == 2) 
    {
      datOut <- Tariffout
    }
    
    confusionTable <- as.data.frame(matrix(0, causeTotal, 6))
    confusionTable[,1] <- causeList
    names(confusionTable) <- c("COD", "Frequency", "FN", "FP", "TN", "TP")
    
    confusionTable[,2] <- nctsByCause[,2]
    
      for (t in 1:numTest)
      {
        x <- which(causeList[,1] == datOut[[i]][2,t]) # handle for true cause
        y <- which(causeList[,1] == datOut[[i]][3,t]) # handle for top prediction
        
        if (datOut[[i]][2,t] == datOut[[i]][3,t]) 
        {
          confusionTable[x,6] <- confusionTable[x,6] + 1 # true positive
          confusionTable[-x,5] <- confusionTable[-x,5] + 1 # true negative
        } 
        else  
        {
          confusionTable[y,4] <- confusionTable[y,4] + 1 # false positive
          confusionTable[x,3] <- confusionTable[x,3] + 1 # false negative
          confusionTable[c(-x,-y),5] <- confusionTable[c(-x,-y),5] + 1 # true negative
        }
      } # end for t loop
        
      Sums <- colSums(confusionTable)
      Sens <- Sums[6]/(Sums[6]+ Sums[3])# calculate sensitivity
      Spec <- Sums[5]/(Sums[4]+Sums[5])# calculate specificity
      names(Sens)[1] <- paste("Sensitivity")
      names(Spec)[1] <- paste("Specificity")    
      
    if (j == 1) # NBC
    {
      resultsNBC[i,1:6] <-c(Sums[3:6], Sens, Spec)
      
      ## Calculate PCCC, PCCC(k) = (C-k/N)/(1-k/N)
      k <- 1
      TP <- resultsNBC[i,4]
      C <- TP/numTest
      PCCC <- (C - (k/causeTotal))/(1-(k/causeTotal))
           
      ## Calculate CSMF accuracy
      cause <- 1
      numerator <- 0
      csmfTrueAllCauses <- as.data.frame(matrix(0, causeTotal, 1)) # Cumulative counts by cause for test data
      for (cause in 1:causeTotal){
        predPositive <- confusionTable[cause,4]+confusionTable[cause,6] #TP+FP for each cause
        csmfPred <- predPositive/numTest
        csmfTrue <- physicianCODDistribution[cause,i]/numTest
        csmfTrueAllCauses[cause,1] <- csmfTrue
        numerator = numerator + abs(csmfTrue - csmfPred)  
      } # end for (testCase in 1:numTest)
      denominator <- 2*(1-min(csmfTrueAllCauses))
      csmfAccuracy <- 1 - (numerator/denominator)
      
      resultsNBC[i,7:8] <-c(PCCC,csmfAccuracy)      
    } # end if (j == 1) # NBC
    
    else if ( j == 2) # Tariff
    {
      resultsTariff[i,1:6] <-c(Sums[3:6], Sens, Spec)
      
      ## Calculate PCCC
      k <- 1
      TP <- resultsTariff[i,4]
      C <- TP/numTest
      PCCC <- (C - k/causeTotal)/(1-k/causeTotal)
      
      ## Calculate CSMF accuracy
      cause <- 1
      numerator <- 0
      csmfTrueAllCauses <- as.data.frame(matrix(0, causeTotal, 1)) # Cumulative counts by cause for test data
      for (cause in 1:causeTotal){
        predPositive <- confusionTable[cause,4]+confusionTable[cause,6] #TP+FP for each cause
        csmfPred <- predPositive/numTest
        csmfTrue <- physicianCODDistribution[cause,i]/numTest
        csmfTrueAllCauses[cause,1] <- csmfTrue
        numerator = numerator + abs(csmfTrue - csmfPred)  
      } # end for (testCase in 1:numTest)
      denominator <- 2*(1-min(csmfTrueAllCauses))
      csmfAccuracy <- 1 - (numerator/denominator)      
      
      resultsTariff[i,7:8] <-c(PCCC,csmfAccuracy)
    } # end else if ( j == 2) #Tariff 
    
  } # end number of algorithms loop
  
} # end number of training/testing iterations

## NBC output
outputFileName <- paste(outdir,dataset, "_resultsNBC_Train_", toString(numTrain), "_Test_", toString(numTest), "_", toString(numLoops), "iter.csv", sep = "")
write.csv(resultsNBC, file = outputFileName, row.names = FALSE)    

## Tariff output
outputFileName <- paste(outdir,dataset, "_resultsTariff_Train", toString(numTrain), "_Test", toString(numTest), "_", toString(numLoops), "iter.csv", sep = "")
write.csv(resultsTariff, file = outputFileName, row.names = FALSE)  
