# Supplementary material for: Naive Bayes classifiers for verbal autopsies: comparison to physician-based classification for 21,000 child and adult deaths
Source: BMC Med. 2015 Nov 25;13:286. doi: 10.1186/s12916-015-0521-2 (PMC4660822; doi:10.1186/s12916-015-0521-2)
Supplement: Additional file 2: — R code used to produce the results in this study. (ZIP 101 kb) [file 12916_2015_521_MOESM2_ESM.zip › AdditionalFile2_vFINAL2/mainNBC.R]

## mainNBC.R (Naive-Bayes Classifier function)

## Created by Peter Miasnikof and Vasily Giannakeas

## Description: This funtion performs Naive-Bayes classification given training and testing (validation) datasets

## Required Inputs:
# training - training data consisting of true cause and symtoms of observations (Format: [Case ID, True Cause, Symp 1, Symp 2, ... , Symp (symTotal)])
# valid - testing data consisting of true cause and symptoms of observations (Format: [Case ID, True Cause, Symp 1, Symp 2, ... , Symp (symTotal)])
# causeTotal - total number of causes [scalar]
# numTest - number of test observations [scalar]
# numTrain - number of train observations [scalar]
# causeList - list of causes of death [data frame]

mainNBC = function(training, valid, causeList, numTest, causeTotal, numTrain){

	prediction <- data.frame(matrix(NA,causeTotal+2,numTest)) # initialize prediction dataframe with the following structure [Case ID, True COD, Pred 1, Pred 2, ..., Pred (causeTotal)]
	prediction[1,] <- valid[,1] # get Case IDs from validation set
	prediction[2,] <- valid[,2] # get True CODs from validation set
	row.names(prediction)[1:2] <- c("Case ID", "True Cause") # row labels
	row.names(prediction)[3:dim(prediction)[1]] <- paste("Pred",1:causeTotal,sep="") # row labels
	
	ctsByFeat <- aggregate(training[,-c(1,2)], by=list(cause=training[,2]), FUN=sum)
	ctsByFeat <- merge(ctsByFeat, causeList, by = c("cause","cause"), all=TRUE) # aggregate and get sum of each symptom conditional of COD
	ctsByFeat[is.na(ctsByFeat)] <- 0 # replace NAs with zeros for any CODs not present in training dataset
	
	ctsByCause <- aggregate(training[,2], by=list(cause=training[,2]), FUN=length)
	ctsByCause <- merge(ctsByCause, causeList, by = c("cause","cause"), all=TRUE) # aggregate and get unconditional probability of each COD
	ctsByCause[is.na(ctsByCause)] <- 0 # replace NAs with zeros for any CODs not present in training dataset

	proBySym <- cbind(ctsByCause[,1], ctsByFeat[2:dim(ctsByFeat)[2]]/ctsByCause[,2]) # for each symptom, compute probability of symptom conditional on COD
	names(proBySym)[1] <- paste("cause")
	proBySym[is.na(proBySym)] <- 0 # replace NAs with zeros for any CODs not present in training dataset

	
	proBySymT1 <- t(proBySym) # get transpose of proBySym # transpose proBySymT1 (for index element-by-element matrix multiplication)
	proBySymT0 <- proBySymT1
	proBySymT0[2:dim(proBySymT1)[1],] <- 1 - proBySymT1[2:dim(proBySymT1)[1],] # create "non-occuring" symptom matrix 

	valid1 <- data.matrix(valid[,3:dim(valid)[2]]) # symptom data to be multiplied by proBySymT1 	

	valid0 <- valid1 # create inverse symtom matrix # "non-occuring" symptom data to be multiplied by proBySymT0
	valid0[valid0 == 1] <- -1 # flipping zeros and ones in valid0 matrix
	valid0[valid0 == 0] <- 1 # flipping zeros and ones in valid0 matrix
	valid0[valid0 == -1] <- 0 # flipping zeros and ones valid0 in matrix

	proByCaseCause <- data.frame( matrix( NA,numTest, (causeTotal+1) )) # initialize data frame for probability of COD for each Case ID (Format: [Case ID, Cause 1, Cause 2, ..., Cause (causeTotal)])
	names(proByCaseCause) <- c("CaseID",causeList[,1]) # label columns
	proByCaseCause[,1] <- valid[,1] # get Case IDs from validation set

	for (j in 1:numTest) # for all validation cases
	{
	caseProb <- (valid1[j,]*proBySymT1[2:dim(proBySymT1)[1],] + valid0[j,]*proBySymT0[2:dim(proBySymT0)[1],]) # get conditional probabilities for each symptom for each COD
	
	proByCaseCause[j,2:dim(proByCaseCause)[2]] <- apply(caseProb,2,prod)*(ctsByCause[,2]/numTrain) # get probability for each COD

	caseSort <- order(-proByCaseCause[j,2:dim(proByCaseCause)[2]]) # sort COD probabilities

	prediction[3:dim(prediction)[1],j] <- causeList[caseSort,1] # get sorted probabilities based on index values (not absolute probability values)

	} # end for all cases

	## Calculating hirarchy
	temp <- t(apply(proByCaseCause[,2:(causeTotal + 1)],1,sort))
	temp <- temp[,c(causeTotal:1)]
	matOut <- cbind(valid[,1],temp,valid[,2],t(prediction[3,]))

	return(prediction) # output prediction data frame

} # end of function	
