# Supplementary material for: Naive Bayes classifiers for verbal autopsies: comparison to physician-based classification for 21,000 child and adult deaths
Source: BMC Med. 2015 Nov 25;13:286. doi: 10.1186/s12916-015-0521-2 (PMC4660822; doi:10.1186/s12916-015-0521-2)
Supplement: Additional file 2: — R code used to produce the results in this study. (ZIP 101 kb) [file 12916_2015_521_MOESM2_ESM.zip › AdditionalFile2_vFINAL2/mainTariff.R]

## mainNBC.R (Naive-Bayes Classifier function)

## Created by Peter Miasnikof

## Description: This funtion performs Open Source Tariff given training and testing (validation) datasets

## Required Inputs:
# train - training data consisting of true cause and symtoms of observations (Format: [Case ID, True Cause, Symp 1, Symp 2, ... , Symp (symTotal)])
# valid - testing data consisting of true cause and symptoms of observations (Format: [Case ID, True Cause, Symp 1, Symp 2, ... , Symp (symTotal)])
# causeTotal - total number of causes [scalar]
# numTest - number of test observations [scalar]
# causeList - list of causes of death [data frame]

mainTariff = function(train,valid,causeList,numTest,causeTotal)
{
  
## Compute tariffs from training set

	# begin query to get sum tariff for each item
	trainTariffs<- aggregate(train[,-c(1,2)], by=list(train$cause), FUN=sum)

	#label first column of trainTariffs
	names(trainTariffs)[1] <-paste("cause")	

	#merge with list of ALL causes, not just causes present in current training dataset
	trainTariffs<-merge(trainTariffs,causeList, by = c("cause","cause"), all=TRUE)

	#set NAs to 0
	trainTariffs[is.na(trainTariffs)] <-0

# get right-side limit for numeric data in table
rlim <- dim(train)[2] # last column of training set

# compute xij tariffs for each item i, from training set (i.e., score items)

	# get medians
	medianz <- apply(trainTariffs[ ,2:(rlim-1)], 2, median) #first column has text (cause), so start with col2

	# get IQR & set IQR to 0.005 if ==0
	denom <- apply(trainTariffs[,2:(rlim-1)],2,IQR) #denom is IQR
	denom[denom==0] <- 0.005 # if denom==0, set to 0.005 to avoid div by 0

	#center about median & scale by IQR
	trainTariffs[,2:(rlim-1)] <- scale(trainTariffs[,2:(rlim-1)], center=medianz, scale=denom)

	#round tariffs
	temp <- trainTariffs[,2:(rlim-1)]
	temp <- round(2*temp)/2
	trainTariffs[,2:(rlim-1)] <- temp

#compute tariff scores for each cod (i.e., score causes) from validation set

	#first multiply tariffs for each symptom, by 0-1 indicator if present in each cause & sum (matrix multiplication)
	tariffsMat <- as.matrix(trainTariffs[,2:(rlim-1)])
	dataMat <- as.matrix(valid[,3:rlim])
	Scores <- tariffsMat %*% t(dataMat)


	#rebuild data frame by appending cod column
	Scores <- data.frame(causeList,Scores)
	names(Scores)[1] <- paste("cause") #1st column is causes
	names(Scores)[2:(numTest+1)] <- paste(valid[,1]) #2-numTest  columns contains cause-scores (row) for each case (col)

#Create empty frame to store predictions
#causeTotal rows for predictions  for each cause + 1 row for uniqNo + 1 row for true cause
prediction <- data.frame(matrix(NA, nrow = (causeTotal+2), ncol = numTest))

#assign & record predicted cod to each case & validate results 

for (j in 1:numTest)		#loop over each case in validation set
{
			
	prediction[1,j] <- valid[j,1]  # record uniqueNo
	prediction[2,j] <- valid[j,2] # record true cause

	#assign & record predicted ALL predicted cod for each case
	predictionJ <- data.frame(Scores[,1],Scores[,(j+1)])
	names(predictionJ) <- paste( c("c", "p") )

	predictionJ <- predictionJ[order(-predictionJ$p), ] #highest scores on top
	prediction[3:(causeTotal+2),j] <- predictionJ[,1] #prediction now has ALL predictions
	
} #end for j loop

	## Calculating hirarchy

	temp <- t(apply(Scores[,2:dim(Scores)[2]],2,sort))
	temp <- temp[,c(causeTotal:1)]
	matOut <- cbind(valid[,1],temp,valid[,2],t(prediction[3,]))

return(prediction)

}
