# Supplementary material for: Naive Bayes classifiers for verbal autopsies: comparison to physician-based classification for 21,000 child and adult deaths
Source: BMC Med. 2015 Nov 25;13:286. doi: 10.1186/s12916-015-0521-2 (PMC4660822; doi:10.1186/s12916-015-0521-2)
Supplement: Additional file 2: — R code used to produce the results in this study. (ZIP 101 kb) [file 12916_2015_521_MOESM2_ESM.zip › AdditionalFile2_vFINAL2/ranID.R]

## ranID.R

## Created by Vasily Giannakeas

## Description: This program gernates files that contain observations selected random using IDs from a dataset.

## Required Inputs:
# wd - working directory (consisting of all the necessary R functions)
# data - complete dataset
# numTrain - number of training observations to be randomized (per iteration)
# numTest - number of testing observations to be randomized (per iteration)
# numIter - number of training/testing iterations to be done

rm(list=ls()) # clear all variables

set.seed(1) # set seed

setwd("C:/XX/XX/XX") # set working directory

mydata <- read.csv("C:/XX/XX/XX/dataXX.csv")  # select dataset
mydata <- data.frame(mydata)

# Set number of training and testing selection
numTrain <- 1000  # number of training observations per iteration
numTest <- 1000  # number of testing observations per iteration

numIter <- 35 # number of training/testing iterations

index <- 1:dim(mydata)[1] # total number of observations in dataset

## Initialize ID matrix
idTrain <- data.frame(array(0,dim=c(numTrain,numIter)))
idTest <- data.frame(array(0,dim=c(numTest,numIter)))

for (i in 1:numIter)
{
  indexTrain <- sample(index, numTrain, replace = F, prob = NULL) # sample training indices (without replacement)
  indexTest <- sample(index[-indexTrain], numTest, replace = F, prob = NULL) # sample testing indices (without replacement)
  
  idTrain[,i] <- mydata[indexTrain,1] # observation IDs for training set of iteration i
  idTest[,i] <- mydata[indexTest,1] # observation IDs for testing set of iteration i
  
}

write.csv(idTrain, file = "C:/XX/XX/XX/iddataXXtrain.csv")
write.csv(idTest, file = "C:/XX/XX/XX/iddataXXtest.csv")
